# Supplementary material for: BaroTac: Barometric Three-Axis Tactile Sensor with Slip Detection Capability
Source: Sensors (Basel). 2022 Dec 30;23(1):428. doi: 10.3390/s23010428 (PMC9823802; doi:10.3390/s23010428)
Supplement: Supplementary file 1 [file sensors-23-00428-s001.zip]

Archive with 4 entries (4 files):
- sensors-2095887-supplementary.pdf
- supVideo1.mp4
- supVideo2.mp4
- supVideo3.mp4
